# Supplementary material for: Ca2+-Dependent Protein Kinase 6 Enhances KAT2 Shaker Channel Activity in Arabidopsis thaliana
Source: Int J Mol Sci. 2021 Feb 5;22(4):1596. doi: 10.3390/ijms22041596 (PMC7914964; doi:10.3390/ijms22041596)
Supplement: Supplementary file 1 [file ijms-22-01596-s001.zip]

Archive with 5 entries (5 files):
- Supp figure S1.tif
- Supp figure S2.tif
- Supp figure S3.tif
- Supp figure S4.tif
- Supplemental figures_Ronzier et al.docx
